# Supplementary material for: IL-2K35C-moFA, a Long-Acting Engineered Cytokine with Decreased Interleukin 2 Receptor α Binding, Improved the Cellular Selectivity Profile and Antitumor Efficacy in a Mouse Tumor Model
Source: Cancers (Basel). 2022 Sep 28;14(19):4742. doi: 10.3390/cancers14194742 (PMC9563011; doi:10.3390/cancers14194742)
Supplement: Supplementary file 1 [file cancers-14-04742-s001.zip]

Archive with 1 entries (1 files):
- cancers-1902643-supplementary.pdf
